# Supplementary material for: An improved microscale method for extraction of phenolic acids from maize
Source: Plant Methods. 2017 Oct 10;13:81. doi: 10.1186/s13007-017-0235-x (PMC5634950; doi:10.1186/s13007-017-0235-x)
Supplement: Supplementary file 1 — Additional file 1. Determination of proximal analysis for maize varieties. *Results are expressed as the average of three replicates ± standard deviation. [file 13007_2017_235_MOESM1_ESM.xlsx]

## Sheet: MN-I NIR
	Supplementary Table 1. Determination of proximal analysis for maize hybrids*.
	Sample	Protein (%)				Oil (%)				Fiber (%)				Starch (%)				Ash (%)
	EHYM-401-US	11.6438	±	0.273951		4.29332	±	0.0616287		1.48228	±	0.075962		76.7611	±	1.2007		1.73607	±	0.00755395
	EHYM-402-US	11.0918	±	0.272896		4.44866	±	0.155664		1.62164	±	0.210043		75.6221	±	0.333643		1.65892	±	0.00650805
	EHYM-403-US	11.2652	±	0.202039		4.72325	±	0.0895885		1.5323	±	0.0549959		77.1502	±	0.54152		1.68486	±	0.00875864
	EHYM-404-US	11.0308	±	0.21131		3.657	±	0.0907148		1.49775	±	0.083692		80.108	±	0.359807		1.66241	±	0.0127957
	EHYM-405-US	11.2943	±	0.169873		3.99955	±	0.0332655		1.56389	±	0.0613328		80.3379	±	0.315916		1.67581	±	0.00731518
	EHYM-406-US	11.0624	±	0.227502		4.04749	±	0.0128403		1.41866	±	0.0203147		80.0933	±	0.674929		1.67189	±	0.00782999
	EHYM-407-US	11.058	±	0.132154		4.20368	±	0.138872		1.61693	±	0.157153		79.1829	±	0.798178		1.72837	±	0.00436303
	EHYM-408-US	10.6761	±	0.238812		4.10939	±	0.13276		1.6489	±	0.28131		77.9221	±	0.725699		1.62679	±	0.0102468
	EHYM-409-US	11.0727	±	0.215807		4.21639	±	0.0268684		1.81076	±	0.149995		77.9625	±	0.246286		1.72523	±	0.00654362
	EHYM-410-US	11.9617	±	0.187695		3.88275	±	0.0519382		1.53088	±	0.202956		78.4804	±	0.362572		1.56059	±	0.00922281
	EHYM-411-US	12.3081	±	0.21606		4.22558	±	0.0393592		1.71632	±	0.0730514		78.7786	±	0.6076		1.69025	±	0.00842359
	EHYM-412-US	11.794	±	0.215113		3.90894	±	0.112954		1.79445	±	0.0408504		75.772	±	0.671181		1.50031	±	0.00510208
	EHYM-413-US	10.0601	±	0.10535		4.81619	±	0.0488728		2.15693	±	0.0982372		74.7771	±	0.165221		1.62899	±	0.00448751
	EHYM-414-US	9.92842	±	0.292824		4.64262	±	0.161534		1.99624	±	0.187061		73.2269	±	0.364152		1.48967	±	0.00479664
	EHYM-415-US	9.72113	±	0.13609		5.10287	±	0.0895278		2.31832	±	0.124218		72.3641	±	0.25981		1.57456	±	0.0104556
	EHYM-416-US	10.103	±	0.23922		3.52075	±	0.07071		1.97124	±	0.0545736		78.6558	±	0.6648		1.70251	±	0.0113537
	EHYM-418-US	10.1707	±	0.141109		3.78602	±	0.0492252		1.70997	±	0.102303		80.1776	±	0.620901		1.79218	±	0.00297807
	EHYM-419-US	9.85594	±	0.195633		3.67217	±	0.0884487		1.77487	±	0.0904433		81.564	±	0.313855		1.77848	±	0.00936101
	EHYM-420-US	14.7363	±	0.212285		4.12743	±	0.14565		1.54466	±	0.180878		75.7481	±	0.313855		1.79957	±	0.00688644
