# Supplementary material for: An improved microscale method for extraction of phenolic acids from maize
Source: Plant Methods. 2017 Oct 10;13:81. doi: 10.1186/s13007-017-0235-x (PMC5634950; doi:10.1186/s13007-017-0235-x)
Supplement: Supplementary file 3 — Additional file 3. Comparison of free phenolic acids determination by conventional and improved methods. *Results are expressed as the average of three replicates as µg per g dry weight (µg/g dw). Min: minimum value of the data, Max: maximum value of the data. LSD: Least significant difference (α = 0.05). [file 13007_2017_235_MOESM3_ESM.xlsx]

## Sheet: Sheet1
	Supplementary table 3. Comparison of free phenolic acids determination by conventional and improved methods (*).
	Method	p-Coumaric acid (ug/g dw)			trans-Ferulic acid (ug/g dw)
	Sample	Conventional	Improved		Conventional	Improved
	EHYM-401-US	6.5	7.7		12.3	39.2
	EHYM-402-US	2.7	9.4		4.8	36
	EHYM-403-US	3.7	8.9		10.1	26.4
	EHYM-404-US	6.1	16.7		9.4	25.4
	EHYM-405-US	2.4	16.3		5.5	28.5
	EHYM-406-US	4.5	15		5.7	16.8
	EHYM-407-US	4.2	46.9		4.5	32.5
	EHYM-408-US	2.9	48.9		12.9	31.5
	EHYM-409-US	2.5	45.9		2.6	35.9
	EHYM-410-US	4.1	22.3		7	163.1
	EHYM-411-US	4.1	21.4		8.6	151.1
	EHYM-412-US	3.1	23.9		11.1	181.7
	EHYM-413-US	4.4	40.3		5.7	46.4
	EHYM-414-US	5.3	40.1		7.1	66.2
	EHYM-415-US	3.7	37.1		8.8	49.1
	EHYM-416-US	5.8	50.1		6.4	52.4
	EHYM-418-US	3.9	37.4		6	59.4
	EHYM-419-US	3.1	54.8		5.1	49.3
	EHYM-420-US	3.3	18.3		5.6	28.7
	Min	2.4	7.7		2.6	16.8
	Mean	4	29.5		7.3	58.9
	Max	6.5	54.8		12.9	181.7
	LSD	3.2	5.3		6.5	12.8
